# Supplementary material for: Neutralizing Antibodies in COVID-19 Patients and Vaccine Recipients after Two Doses of BNT162b2
Source: Viruses. 2021 Jul 14;13(7):1364. doi: 10.3390/v13071364 (PMC8309994; doi:10.3390/v13071364)
Supplement: Supplementary file 1 [file viruses-13-01364-s001.zip]

Archive with 1 entries (1 files):
- viruses-1237233-SI.pdf
